# Supplementary material for: Analysis of Flavonoid Metabolites in Citrus Peels (Citrus reticulata “Dahongpao”) Using UPLC-ESI-MS/MS
Source: Molecules. 2019 Jul 24;24(15):2680. doi: 10.3390/molecules24152680 (PMC6696472; doi:10.3390/molecules24152680)
Supplement: Supplementary file 1 [file molecules-24-02680-s001.zip]

Archive with 5 entries (4 files):
- Supplementary/Supplementary Fig 1.jpg
- Supplementary/Supplementary Table 1.docx
- Supplementary/Supplementary Table 2.doc
- Supplementary/Supplementary Table 3.xlsx
- Supplementary/
