# Supplementary material for: Analysis of Flavonoid Metabolites in Citrus Peels (Citrus reticulata “Dahongpao”) Using UPLC-ESI-MS/MS
Source: Molecules. 2019 Jul 24;24(15):2680. doi: 10.3390/molecules24152680 (PMC6696472; doi:10.3390/molecules24152680)
Supplement: Supplementary file 1 [file molecules-24-02680-s001.zip › Supplementary/Supplementary Table 3.xlsx]

## Sheet: Sheet1
DHP vs BZH
#KEGG_n	17	KEGG_N	95
#Pathway	ko_ID	Unique compound	compound	Uni_all	compound_all
Flavone and flavonol biosynthesis	ko00944	4	21	17	95	pme0333;pme3407;pme0202;pmb0605	C12627+C12633+C05625+C04608
Flavonoid biosynthesis	ko00941	3	24	17	95	pme0372;pme3282;pme2898	C09099+C09320+C02906
Anthocyanin biosynthesis	ko00942	2	8	17	95	pme0444;pme1793	C12140+C08725
Isoflavonoid biosynthesis	ko00943	3	10	17	95	pme3208;pme3209;pme3502	C16195+C09126+C10509
DHP vs HZY
#KEGG_n	33	KEGG_N	95
#Pathway	ko_ID	Unique compound	compound	Uni_all	compound_all
Flavone and flavonol biosynthesis	ko00944	8	21	33	95	pme3407;pme3212;pme0196;pmb0605;pme1541;pme3297;pme0333;pme0088	C12633+C05623+C05903+C04608+C01470+C16911+C12627+C01514
Flavonoid biosynthesis	ko00941	7	24	33	95	pme2898;pme0088;pme1521;pme1399;pme0330;pme0196;pme3282	C02906+C01514+C01617+C16417+C09789+C05903+C09320
Anthocyanin biosynthesis	ko00942	4	8	33	95	pme1793;pme0444;pme1777;pme1773	C08725+C12140+C08639+C08620
Isoflavonoid biosynthesis	ko00943	3	10	33	95	pme3209;pme3208;pme3292	C09126+C16195+C10521
DHP vs TC
#KEGG_n	18	KEGG_N	95
#Pathway	ko_ID	Unique compound	compound	Uni_all	compound_all
Flavone and flavonol biosynthesis	ko00944	5	21	18	95	pme1541;pme3407;pme3297;pme0379;pmb0605	C01470+C12633+C16911+C01477+C04608
Flavonoid biosynthesis	ko00941	4	24	18	95	pme3609;pme0379;pme3282;pme0372	C05905+C01477+C09320+C09099
Isoflavonoid biosynthesis	ko00943	5	10	18	95	pme3292;pme3502;pme3209;pme0379;pme3208	C10521+C10509+C09126+C01477+C16195
Anthocyanin biosynthesis	ko00942	2	8	18	95	pme3609;pme1793	C05905+C08725
DHP vs YCC
#KEGG_n	27	KEGG_N	95
#Pathway	ko_ID	Unique compound	compound	Uni_all	compound_all
Flavonoid biosynthesis	ko00941	4	24	27	95	pme0088;pme0330;pme0196;pme3609	C01514+C09789+C05903+C05905
Flavone and flavonol biosynthesis	ko00944	5	21	27	95	pme0196;pme3212;pme3297;pme1541;pme0088	C05903+C05623+C16911+C01470+C01514
Isoflavonoid biosynthesis	ko00943	5	10	27	95	pme3292;pme1587;pme3208;pme3209;pme3250	C10521+C10216+C16195+C09126+C00814
Anthocyanin biosynthesis	ko00942	3	8	27	95	pme1777;pme1773;pme3609	C08639+C08620+C05905
